# Supplementary material for: Proteomic Analysis of Pre-Invasive Serous Lesions of the Endometrium and Fallopian Tube Reveals Their Metastatic Potential
Source: Front Oncol. 2020 Dec 15;10:523989. doi: 10.3389/fonc.2020.523989 (PMC7771701; doi:10.3389/fonc.2020.523989)
Supplement: Supplementary file 1 [file DataSheet_1.xlsx]

## Sheet: Sheet1
Supplementary Table 1: Protein identified in precancerous and healthy tissues of the endometrium and fallopian tube
X: peptides from the assigned protein detected in the sample at a FDR of < 1%
* detected peptides homologous to multiple proteins
UniProt Accession Number	UniProt Accession Name	EIC	Endometrium Control	STIC	Tube Control
P62805	H4_HUMAN	X	X	X	X
Q99880	H2B1L_HUMAN*	X	X	X	X
Q96A08	H2B1A_HUMAN*	X	X	X	X
P08670	VIME_HUMAN	X	X	X	X
P60709	ACTB_HUMAN*	X	X	X	X
P04406	G3P_HUMAN	X	X	X	X
Q71U36	TBA1A_HUMAN*	X	X	X	X
P07737	PROF1_HUMAN	X	X	X	X
P62987	RL40_HUMAN*	X	X	X	X
P63104	1433Z_HUMAN	X	X	X	X
P68871	HBB_HUMAN	X	X	X	X
Q06830	PRDX1_HUMAN	X	X	X	X
P07355	ANXA2_HUMAN*	X	X	X	X
P01876	IGHA1_HUMAN	X	X	X	X
P68104	EF1A1_HUMAN*	X	X	X	X
P61956	SUMO2_HUMAN*	X	X	X	X
P05109	S10A8_HUMAN	X	X	X	X
P62258	1433E_HUMAN	X	X	X	X
P01857	IGHG1_HUMAN	X	X	X	X
P16403	H12_HUMAN*	X	X	X	X
Q13885	TBB2A_HUMAN*	X	X	X	X
Q6NVV1	R13P3_HUMAN*	X	X	X	X
P32119	PRDX2_HUMAN	X	X	X	X
P81605	DCD_HUMAN	X	X	X	X
P59665	DEF1_HUMAN*	X	X	X	X
P14618	KPYM_HUMAN	X	X	X	X
P47914	RL29_HUMAN	X	X	X	X
P22626	ROA2_HUMAN	X	X	X	X
Q99878	H2A1J_HUMAN*	X	X	X	X
P60660	MYL6_HUMAN*	X	X	X	X
P31949	S10AB_HUMAN	X	X	X	X
P42766	RL35_HUMAN	X	X	X	X
P08238	HS90B_HUMAN*	X	X	X	X
P01859	IGHG2_HUMAN*	X	X	X	X
P02545	LMNA_HUMAN	X	X	X	X
Q07020	RL18_HUMAN	X	X	X	X
P11142	HSP7C_HUMAN	X	X	X	X
P39019	RS19_HUMAN	X	X	X	X
P62269	RS18_HUMAN	X	X	X	X
Q9NQR4	NIT2_HUMAN	X	X	X	X
P07305	H10_HUMAN	X	X	X	X
P30044	PRDX5_HUMAN	X	X	X	X
P69905	HBA_HUMAN	X	X	X	X
P09211	GSTP1_HUMAN	X	X	X	X
Q96CX2	KCD12_HUMAN	X	X	X	X
P21333	FLNA_HUMAN	X	X	X	X
P19338	NUCL_HUMAN	X	X	X	X
P15880	RS2_HUMAN	X	X	X	X
P05783	K1C18_HUMAN	X	X	X	X
P61978	HNRPK_HUMAN	X	X	X	X
P07195	LDHB_HUMAN	X	X	X	X
P25311	ZA2G_HUMAN	X	X	X	X
P05089	ARGI1_HUMAN	X	X	X	X
P04083	ANXA1_HUMAN	X	X	X	X
P63244	GBLP_HUMAN	X	X	X	X
Q02878	RL6_HUMAN	X	X	X	X
P08123	CO1A2_HUMAN	X	X	X	X
P18206	VINC_HUMAN	X	X	X	X
P04075	ALDOA_HUMAN	X	X	X	X
P07910	HNRPC_HUMAN	X	X	X	X
P23246	SFPQ_HUMAN	X	X	X	X
P20700	LMNB1_HUMAN	X	X	X	X
Q03252	LMNB2_HUMAN	X	X	X	X
Q00839	HNRPU_HUMAN	X	X	X	X
P51888	PRELP_HUMAN	X	X	X	X
P14625	ENPL_HUMAN	X	X	X	X
P21980	TGM2_HUMAN	X	X	X	X
P02452	CO1A1_HUMAN	X	X	X	X
P15924	DESP_HUMAN	X	X	X	X
P20674	COX5A_HUMAN	X	X	X	X
P28072	PSB6_HUMAN	X	X	X	X
P08865	RSSA_HUMAN	X	X	X	X
Q96KP4	CNDP2_HUMAN	X	X	X	X
P07437	TBB5_HUMAN	X	X		X
Q562R1	ACTBL_HUMAN	X	X		X
P06703	S10A6_HUMAN	X	X		X
P00338	LDHA_HUMAN	X	X		X
P61088	UBE2N_HUMAN*	X	X		X
P26373	RL13_HUMAN	X	X		X
P60953	CDC42_HUMAN	X	X		X
P09104	ENOG_HUMAN	X	X		X
P09651	ROA1_HUMAN*	X	X		X
P60174	TPIS_HUMAN	X	X		X
Q76NI1	VKIND_HUMAN	X	X		X
O95153	RIMB1_HUMAN	X	X		X
P01860	IGHG3_HUMAN	X		X	X
P02042	HBD_HUMAN	X		X	X
Q13765	NACA_HUMAN*	X		X	X
P30041	PRDX6_HUMAN	X		X	X
P35080	PROF2_HUMAN	X		X	X
P62263	RS14_HUMAN	X		X	X
P62158	CALM_HUMAN	X		X	X
Q02543	RL18A_HUMAN	X		X	X
P30626	SORCN_HUMAN	X		X	X
P35555	FBN1_HUMAN	X		X	X
P63000	RAC1_HUMAN*	X		X	X
P62753	RS6_HUMAN	X		X	X
Q9NR28	DBLOH_HUMAN	X		X	X
P10909	CLUS_HUMAN	X		X	X
P00505	AATM_HUMAN	X		X	X
Q15717	ELAV1_HUMAN	X		X	X
P49411	EFTU_HUMAN	X		X	X
Q9Y230	RUVB2_HUMAN	X		X	X
Q9Y3Z3	SAMH1_HUMAN	X		X	X
P0C0L5	CO4B_HUMAN*	X		X	X
P01024	CO3_HUMAN	X		X	X
Q13938	CAYP1_HUMAN			X	X
Q92522	H1X_HUMAN			X	X
P17066	HSP76_HUMAN*	X			X
O95399	UTS2_HUMAN	X			X
P61626	LYSC_HUMAN	X	X	X
P62937	PPIA_HUMAN	X	X	X
P62736	ACTA_HUMAN*	X	X	X
P06733	ENOA_HUMAN	X	X	X
P62241	RS8_HUMAN	X	X	X
P01614	KV201_HUMAN*	X	X	X
P17661	DESM_HUMAN	X	X	X
P61604	CH10_HUMAN	X	X	X
P07900	HS90A_HUMAN	X	X	X
P01763	HV302_HUMAN*	X	X	X
Q01995	TAGL_HUMAN	X	X	X
P0CG04	LAC1_HUMAN*	X	X	X
P62750	RL23A_HUMAN	X	X	X
P51911	CNN1_HUMAN	X	X	X
Q9H910	HN1L_HUMAN	X	X	X
P62899	RL31_HUMAN	X	X	X
P37802	TAGL2_HUMAN	X	X	X
P23528	COF1_HUMAN*	X	X	X
P19105	ML12A_HUMAN*	X	X	X
P61981	1433G_HUMAN	X	X	X
P02679	FIBG_HUMAN	X	X	X
P82979	SARNP_HUMAN	X	X	X
P0DMV8	HS71A_HUMAN*	X	X	X
P35232	PHB_HUMAN	X	X	X
P56537	IF6_HUMAN	X	X	X
Q14103	HNRPD_HUMAN	X	X	X
P00558	PGK1_HUMAN	X	X	X
P13489	RINI_HUMAN	X	X	X
P04899	GNAI2_HUMAN	X	X	X
P07237	PDIA1_HUMAN	X	X	X
P02788	TRFL_HUMAN	X	X	X
P08758	ANXA5_HUMAN	X	X	X
Q9Y265	RUVB1_HUMAN	X	X	X
P30101	PDIA3_HUMAN	X	X	X
P25705	ATPA_HUMAN	X	X	X
Q01518	CAP1_HUMAN	X	X	X
Q05682	CALD1_HUMAN	X	X	X
P13667	PDIA4_HUMAN	X	X	X
O60506	HNRPQ_HUMAN*	X	X	X
P23142	FBLN1_HUMAN	X	X	X
P02787	TRFE_HUMAN	X	X	X
P12814	ACTN1_HUMAN	X	X	X
O60716	CTND1_HUMAN	X	X	X
Q9NQC3	RTN4_HUMAN	X	X	X
Q02413	DSG1_HUMAN	X	X	X
Q96PV0	SYGP1_HUMAN	X	X	X
P35579	MYH9_HUMAN	X	X	X
Q9Y490	TLN1_HUMAN*	X	X	X
P12111	CO6A3_HUMAN	X	X	X
P02751	FINC_HUMAN	X	X	X
Q09666	AHNK_HUMAN	X	X	X
Q15149	PLEC_HUMAN	X	X	X
P18085	ARF4_HUMAN	X	X	X
P16401	H15_HUMAN	X	X	X
P10809	CH60_HUMAN	X	X	X
P60842	IF4A1_HUMAN	X	X	X
P21810	PGS1_HUMAN	X	X	X
P04844	RPN2_HUMAN	X	X	X
O43175	SERA_HUMAN	X	X	X
Q9BXB7	SPT16_HUMAN	X	X	X
Q92841	DDX17_HUMAN	X	X	X
P13639	EF2_HUMAN	X	X	X
P08572	CO4A2_HUMAN	X	X	X
P39687	AN32A_HUMAN*		X	X
P03973	SLPI_HUMAN	X	X
P01877	IGHA2_HUMAN	X	X
P25685	DNJB1_HUMAN	X	X
P01011	AACT_HUMAN	X	X
P07339	CATD_HUMAN	X	X
Q12805	FBLN3_HUMAN	X	X
P55290	CAD13_HUMAN	X	X
P01833	PIGR_HUMAN	X	X
Q9HBL0	TENS1_HUMAN	X	X
P25815	S100P_HUMAN		X
Q9H299	SH3L3_HUMAN		X
Q7RTZ2	U17L1_HUMAN*		X
Q2KHM9	K0753_HUMAN		X
O43707	ACTN4_HUMAN	X		X
P01834	IGKC_HUMAN	X		X
P01591	IGJ_HUMAN	X		X
P09525	ANXA4_HUMAN	X		X
P56385	ATP5I_HUMAN	X		X
P46776	RL27A_HUMAN	X		X
Q15365	PCBP1_HUMAN*	X		X
P23396	RS3_HUMAN	X		X
P30086	PEBP1_HUMAN	X		X
P11021	GRP78_HUMAN	X		X
P21796	VDAC1_HUMAN	X		X
P38646	GRP75_HUMAN	X		X
P27348	1433T_HUMAN	X		X
P35268	RL22_HUMAN	X		X
Q04837	SSBP_HUMAN	X		X
P30050	RL12_HUMAN	X		X
Q99735	MGST2_HUMAN	X		X
P55769	NH2L1_HUMAN	X		X
Q14195	DPYL3_HUMAN	X		X
O00182	LEG9_HUMAN*	X		X
P53999	TCP4_HUMAN	X		X
P40926	MDHM_HUMAN	X		X
Q04941	PLP2_HUMAN	X		X
P46783	RS10_HUMAN*	X		X
P12429	ANXA3_HUMAN	X		X
Q9H4G4	GAPR1_HUMAN	X		X
P04792	HSPB1_HUMAN	X		X
P08708	RS17_HUMAN*	X		X
P62851	RS25_HUMAN	X		X
P21291	CSRP1_HUMAN	X		X
P52943	CRIP2_HUMAN	X		X
P23526	SAHH_HUMAN	X		X
P29401	TKT_HUMAN	X		X
P04229	2B11_HUMAN*	X		X
P52565	GDIR1_HUMAN	X		X
Q01105	SET_HUMAN*	X		X
P14314	GLU2B_HUMAN	X		X
Q07065	CKAP4_HUMAN	X		X
Q96AE4	FUBP1_HUMAN	X		X
P60981	DEST_HUMAN	X		X
Q9NX63	MIC19_HUMAN	X		X
Q9P2E9	RRBP1_HUMAN	X		X
Q99714	HCD2_HUMAN	X		X
P00441	SODC_HUMAN	X		X
O96000	NDUBA_HUMAN	X		X
Q9UJU6	DBNL_HUMAN	X		X
Q9H444	CHM4B_HUMAN	X		X
Q13228	SBP1_HUMAN	X		X
P02675	FIBB_HUMAN	X		X
P23284	PPIB_HUMAN	X		X
O75367	H2AY_HUMAN	X		X
Q8IZP2	ST134_HUMAN*	X		X
P51991	ROA3_HUMAN	X		X
P31946	1433B_HUMAN	X		X
P07858	CATB_HUMAN	X		X
P67936	TPM4_HUMAN	X		X
O75947	ATP5H_HUMAN	X		X
P12277	KCRB_HUMAN	X		X
O15551	CLD3_HUMAN	X		X
P29590	PML_HUMAN	X		X
P20340	RAB6A_HUMAN*	X		X
P35749	MYH11_HUMAN	X		X
Q71DI3	H32_HUMAN*	X		X
P62826	RAN_HUMAN	X		X
O00299	CLIC1_HUMAN	X		X
Q9Y6C2	EMIL1_HUMAN	X		X
O95865	DDAH2_HUMAN	X		X
P02647	APOA1_HUMAN	X		X
P62424	RL7A_HUMAN	X		X
O00151	PDLI1_HUMAN	X		X
P50897	PPT1_HUMAN	X		X
Q96IU4	ABHEB_HUMAN	X		X
Q07955	SRSF1_HUMAN	X		X
P38117	ETFB_HUMAN	X		X
P53004	BIEA_HUMAN	X		X
P04040	CATA_HUMAN	X		X
P06753	TPM3_HUMAN	X		X
P35221	CTNA1_HUMAN	X		X
Q14165	MLEC_HUMAN	X		X
P18124	RL7_HUMAN	X		X
O60701	UGDH_HUMAN	X		X
P29692	EF1D_HUMAN	X		X
Q9H3N1	TMX1_HUMAN	X		X
P31150	GDIA_HUMAN*	X		X
P55084	ECHB_HUMAN	X		X
P50995	ANX11_HUMAN	X		X
P45880	VDAC2_HUMAN	X		X
Q00059	TFAM_HUMAN	X		X
Q96HY6	DDRGK_HUMAN	X		X
Q9P035	HACD3_HUMAN	X		X
P17693	HLAG_HUMAN*	X		X
P05198	IF2A_HUMAN	X		X
Q9Y383	LC7L2_HUMAN	X		X
P05091	ALDH2_HUMAN	X		X
Q99798	ACON_HUMAN	X		X
Q01130	SRSF2_HUMAN*	X		X
P12109	CO6A1_HUMAN	X		X
O75477	ERLN1_HUMAN*	X		X
P31942	HNRH3_HUMAN	X		X
P22695	QCR2_HUMAN	X		X
P26038	MOES_HUMAN*	X		X
P02671	FIBA_HUMAN	X		X
P38159	RBMX_HUMAN*	X		X
Q00325	MPCP_HUMAN	X		X
P00738	HPT_HUMAN	X		X
Q92945	FUBP2_HUMAN	X		X
P11413	G6PD_HUMAN	X		X
Q9Y6N5	SQRD_HUMAN	X		X
Q13510	ASAH1_HUMAN	X		X
P24752	THIL_HUMAN	X		X
P26641	EF1G_HUMAN	X		X
P40925	MDHC_HUMAN	X		X
P42166	LAP2A_HUMAN*	X		X
Q9HDC9	APMAP_HUMAN	X		X
P30740	ILEU_HUMAN	X		X
P35637	FUS_HUMAN*	X		X
O43670	ZN207_HUMAN	X		X
P05556	ITB1_HUMAN	X		X
P61158	ARP3_HUMAN	X		X
Q13247	SRSF6_HUMAN	X		X
Q15654	TRIP6_HUMAN	X		X
Q92734	TFG_HUMAN	X		X
Q05707	COEA1_HUMAN	X		X
P05023	AT1A1_HUMAN	X		X
P22314	UBA1_HUMAN	X		X
P16615	AT2A2_HUMAN	X		X
Q7Z406	MYH14_HUMAN	X		X
P27816	MAP4_HUMAN	X		X
Q8IYT4	KATL2_HUMAN	X		X
Q96PK6	RBM14_HUMAN	X		X
Q99832	TCPH_HUMAN	X		X
P42704	LPPRC_HUMAN	X		X
P00390	GSHR_HUMAN	X		X
P31930	QCR1_HUMAN	X		X
Q14108	SCRB2_HUMAN	X		X
P00367	DHE3_HUMAN*	X		X
P07099	HYEP_HUMAN	X		X
P49368	TCPG_HUMAN	X		X
Q16666	IF16_HUMAN	X		X
P11047	LAMC1_HUMAN	X		X
P14866	HNRPL_HUMAN	X		X
Q15942	ZYX_HUMAN	X		X
Q6PCE3	PGM2L_HUMAN	X		X
P17987	TCPA_HUMAN	X		X
P45974	UBP5_HUMAN	X		X
P40939	ECHA_HUMAN	X		X
P51659	DHB4_HUMAN	X		X
Q14697	GANAB_HUMAN	X		X
P13796	PLSL_HUMAN	X		X
P35222	CTNB1_HUMAN	X		X
P07384	CAN1_HUMAN	X		X
Q96QK1	VPS35_HUMAN	X		X
P78527	PRKDC_HUMAN	X		X
P98160	PGBM_HUMAN	X		X
P09874	PARP1_HUMAN	X		X
P00450	CERU_HUMAN	X		X
Q00610	CLH1_HUMAN	X		X
P52272	HNRPM_HUMAN	X		X
Q14126	DSG2_HUMAN	X		X
Q14764	MVP_HUMAN	X		X
Q99715	COCA1_HUMAN	X		X
Q01082	SPTB2_HUMAN	X		X
O60313	OPA1_HUMAN	X		X
P11216	PYGB_HUMAN	X		X
Q14315	FLNC_HUMAN	X		X
Q86UP2	KTN1_HUMAN	X		X
P12110	CO6A2_HUMAN	X		X
P01023	A2MG_HUMAN	X		X
P46940	IQGA1_HUMAN	X		X
Q14204	DYHC1_HUMAN	X		X
Q9NZM1	MYOF_HUMAN	X		X
Q14980	NUMA1_HUMAN	X		X
O75643	U520_HUMAN	X		X
Q93008	USP9X_HUMAN	X		X
Q13813	SPTN1_HUMAN	X		X
P39060	COIA1_HUMAN	X		X
P06576	ATPB_HUMAN	X		X
O00468	AGRIN_HUMAN	X		X
P04632	CPNS1_HUMAN	X		X
P20774	MIME_HUMAN	X		X
P27338	AOFB_HUMAN	X		X
P31040	SDHA_HUMAN	X		X
P43304	GPDM_HUMAN	X		X
P62140	PP1B_HUMAN	X		X
Q5TZA2	CROCC_HUMAN	X		X
Q9Y2Q3	GSTK1_HUMAN	X		X
P08962	CD63_HUMAN	X		X
P13010	XRCC5_HUMAN	X		X
P16422	EPCAM_HUMAN	X		X
Q13439	GOGA4_HUMAN	X		X
P43243	MATR3_HUMAN	X		X
Q93077	H2A1C_HUMAN*			X
O00159	MYO1C_HUMAN			X
O75390	CISY_HUMAN			X
P14550	AK1A1_HUMAN			X
P28331	NDUS1_HUMAN			X
P62913	RL11_HUMAN			X
Q15393	SF3B3_HUMAN			X
Q5T749	KPRP_HUMAN			X
Q9BVC6	TM109_HUMAN			X
Q9BW30	TPPP3_HUMAN			X
Q9H8H3	MET7A_HUMAN			X
Q8TC71	MIEAP_HUMAN			X
O75323	NIPS2_HUMAN			X
P05155	IC1_HUMAN			X
P09455	RET1_HUMAN			X
P30049	ATPD_HUMAN			X
P50402	EMD_HUMAN			X
Q12905	ILF2_HUMAN			X
Q9BUF5	TBB6_HUMAN	X
P01703	LV105_HUMAN	X
O00264	PGRC1_HUMAN	X
P29966	MARCS_HUMAN	X
P01743	HV102_HUMAN	X
P61803	DAD1_HUMAN	X
P12273	PIP_HUMAN	X
P02794	FRIH_HUMAN	X
P04179	SODM_HUMAN	X
P10606	COX5B_HUMAN	X
P52907	CAZA1_HUMAN	X
Q04917	1433F_HUMAN	X
Q96IZ0	PAWR_HUMAN	X
Q9NVA2	SEP11_HUMAN	X
Q9BWF3	RBM4_HUMAN	X
P62917	RL8_HUMAN	X
P41218	MNDA_HUMAN	X
P29218	IMPA1_HUMAN	X
P00352	AL1A1_HUMAN*	X
P02774	VTDB_HUMAN	X
Q8NBS9	TXND5_HUMAN	X
P01920	DQB1_HUMAN	X
Q15427	SF3B4_HUMAN	X
Q6UWP8	SBSN_HUMAN	X
P35580	MYH10_HUMAN	X
Q9UBX5	FBLN5_HUMAN	X
P38919	IF4A3_HUMAN	X
Q9NY93	DDX56_HUMAN	X
Q00796	DHSO_HUMAN	X
Q93052	LPP_HUMAN	X
Q63ZY3	KANK2_HUMAN	X
P50416	CPT1A_HUMAN	X
Q8N7Z2	GG6L1_HUMAN*	X
Q9UBM7	DHCR7_HUMAN	X
P17480	UBF1_HUMAN	X
P58107	EPIPL_HUMAN	X
P24821	TENA_HUMAN	X
Q96A65	EXOC4_HUMAN	X
Q8IZ83	A16A1_HUMAN	X
Q13263	TIF1B_HUMAN	X
P26640	SYVC_HUMAN	X
Q9UMS6	SYNP2_HUMAN	X
O95049	ZO3_HUMAN	X
Q7L014	DDX46_HUMAN	X
Q8IUX7	AEBP1_HUMAN	X
Q8WX93	PALLD_HUMAN	X
Q07157	ZO1_HUMAN	X
Q9H2D6	TARA_HUMAN	X
Q7Z6Z7	HUWE1_HUMAN	X
P13611	CSPG2_HUMAN	X
Q8IVL0	NAV3_HUMAN	X
Q9Y2K3	MYH15_HUMAN	X
P04433	KV309_HUMAN	X
P27708	PYR1_HUMAN	X
P31939	PUR9_HUMAN	X
Q12906	ILF3_HUMAN	X
Q96HE7	ERO1A_HUMAN	X
